# Supplementary material for: Characterization of clonal immunoglobulin heavy V-D-J gene rearrangements in Chinese patients with chronic lymphocytic leukemia: Clinical features and molecular profiles
Source: Front Oncol. 2023 Feb 16;13:1120867. doi: 10.3389/fonc.2023.1120867 (PMC9978106; doi:10.3389/fonc.2023.1120867)
Supplement: Supplementary file 1 [file Table_1.xlsx]

## Sheet: Sheet1
No.	Gender	Age	IGHV	IGHD	IGHJ	M or U	stereotyped BCR	Sequencing method	karyotype	FISH	Sequencing panel	mutated genes	type of mutation (missense, frameshift, nonsense, splicing, substitution, insertion, deletion, non-frameshift, UTR mutation, stop loss, no data)	sample type	microglobulin	RAI stage	Binet stage
1	M	61	IGHV6-1*01	IGHD6-6*01	IGHJ4*02	U	NO	Sanger	complex karyotype	TP53 deletion	157	TP53: V272M（74.1%） /BTK: C481S（2.8%）; T474F（4.9%）/BCOR: T781P（98.5%）	TP53 missense/BTK missense/BCOR missense	FFPE	4.5	III	Binet B
1	M	61	IGHV1-69*09	IGHD2-8*01	IGHJ6*03	U	NO	Sanger	complex karyotype	TP53 deletion	157	TP53: V272M（74.1%） /BTK: C481S（2.8%）; T474F（4.9%）/BCOR: T781P（98.5%）	TP53 missense(74%）/BTK missense/BCOR missense	FFPE	4.7	III	Binet B
2	M	40	IGHV6-1*01	IGHD1-7*01	IGHJ3*01	M	NO	Sanger	46, XY[20]	/	#N/A	/	/	/	/	/	/
3	F	65	IGHV5-51*01	IGHD2-15*01	IGHJ3*02	M	NO	NGS	/	/	129	BTG1:S145N（46.2%）/CREBBP:splicing（28.5%）/MYD88:E245V（23.3%）/ITPKB:G94_S96del（6.5%）/IGLL5:P45A（2.1%）	BTG1-missense/CREBBP-splicing/MYD88-non-frameshift substitution/ITPKB-non-frameshift deletion/IGLL5-nosense	FFPE	/	/	/
4	M	56	IGHV4-61*02	IGHD3-22*01	IGHJ4-02	M	NO	Sanger	/	/	157	negative	/	BM	/	/	/
5	M	58	IGHV4-61*01	/	IGHJ5*02	M	NO	Sanger	#N/A	negative	Sanger sequencing	SF3B1 negative /NOTCH1 negative	/	BM	2.76	IV	Binet C
6	M	54	IGHV4-59*13	IGHD4-17*01	IGHJ5*01	M	NO	Sanger	/	/	157	MYD88:L265P(44.7%)/PTEN:N184Efs*6(7.3%)/SAMHD1:R333H(49.5%)	MYD88 missense/PTEN frameshift insertion/SAMHD1missense	PB	/	/	/
7	F	53	IGHV4-4*02	IGHD5-24*01	IGHJ4*02	M	subset77	Sanger	46, XX[3]	D13S25 (13q14.3) deletion	#N/A	/	/	/	2.39	II	Binet B
8	M	80	IGHV4-39*07	IGHD6-13*01	IGHJ5*02	U	subset8	Sanger	complex karyotype	TP53 deletion	#N/A	/	/	/	/	/	/
9	M	75	IGHV4-39*07	IGHD3-10*01	IGHJ2*01	U	NO	Sanger	46, XY[2]	ATM (11q22) deletion, RB1 (13q14) deletion, D13S25 (13q14.3) double deletion	#N/A	/	/	/	/	0	Binet A
10	F	41	IGHV4-39*01	IGHD5-18*01	IGHJ5*02	U	NO	Sanger	46, XX[5]	ATM (11q22) deletion	#N/A	/	/	/	6.14	IV	Binet C
11	F	61	IGHV4-39*01	IGHD6-13*01	IGHJ4*02	M	NO	NGS	46, XX[4]	12 trisomy	129	MYD88:V217F（34.6%）/IGLL5:L27L（31.6%）	MYD88 missense/IGLL5:missense	PB	2.77	II	Binet B
12	M	62	IGHV4-34*02	IGHD3-10*01	IGHJ5*02	M	NO	Sanger	/	/	#N/A	/	/	/	/	/	/
13	M	82	IGHV4-34*02	IGHD2-8*01	IGHJ6*02	M	NO	Sanger	#N/A	/	#N/A	/	/	/	/	/	/
13	M	82	IGHV4-34*01	IGHD2-8*01	IGHJ6*02	M	NO	Sanger	#N/A	/	#N/A	/	/	/	/	/	/
14	F	57	IGHV4-34*02	IGHD2-2*01	IGHJ6*03	U	NO	Sanger	/	/	#N/A	/	/	/	/	/	/
15	M	67	IGHV4-34*01	IGHD3-22*01	IGHJ4*02	M	NO	NGS	46，XY[4]	negative	157	KMT2D:Gln4233*（44.1%）/IGLL5:mutation in initiation codon（46.4%）；splicing（51.6%）/POT1：splicing（47.2%）	KMT2D-nonsense/IGLL5-mutation in initiation codon and splicing/POT1-splicing	PB	3.67	/	/
15	M	67	IGHV3-23*01	IGHD6-19*01	IGHJ4*02	M	NO	NGS	46，XY[4]	negative	157	KMT2D:Gln4233*（44.1%）/IGLL5:mutation in initiation codon（46.4%）；splicing（51.6%）/POT1：splicing（47.2%）	KMT2D-nonsense/IGLL5-mutation in initiation codon and splicing/POT1-splicing	PB	3.67	/	/
16	M	57	IGHV4-34*01	IGHD6-19*01	IGHJ3*01	M	NO	Sanger	/	/	#N/A	/	/	/	/	/	/
17	F	42	IGHV4-34*01			U	/	Sanger	46, XX[7]	12 trisomy	157	FBXW7:R465H （38.9%）/DDX3X:Y648H（44.3%）	FBXW7:missense/DDX3X:missense	PB	1.99	II	Binet A
18	F	43	IGHV4-34*01	IGHD1-26*01	IGHJ4*02	M	NO	Sanger	/	negative	#N/A	/	/	/	/	III	Binet C
19	M	58	IGHV4-34*01	IGHD4-23*01	IGHJ3*02	M	NO	Sanger	47, XY, +12[9]/46, XY[11]	12 trisomy, D13S25(13q14) deletion	157	NOTCH1:E2515Rfs*4(5%);P2514Rfs*4(2.5%)/TET2:R1543_Q1548del(15.4%)/KRAS:A146S(2.6%)、I24N(1.1%)、T58I(0.9%)、G60S(1.0%)、K117R(1.1%)/NRAS:Q61R(1.3%)	NOTCH1-frameshift insertion and deletion/TET2-non-frameshift deletion/KRAS-missense/NRAS-missense	LN	/	I	Binet B
20	M	62	IGHV4-34*01	IGHD2-2*01	IGHJ1*01	M	NO	Sanger	46, XY[20]	12 trisomy	#N/A	/	/	/	2.65	IV	Binet C
21	F	68	IGHV4-34*01	IGHD2-21*01	IGHJ6*01	M	NO	Sanger	46,XX[20]	negative	#N/A	/	/	/	5.62	II	Binet B
22	F	68	IGHV4-31*03	IGHD6-19*01	IGHJ6*02	U	NO	Sanger	/	/	Sanger sequencing	TP53 negative	/	BM	/	/	/
23	F	56	IGHV4-30-4*01	IGHD2-15*01	IGHJ4*02	M	NO	Sanger	complex karyotype	negative	157	IGLL5:L21V(37.2%)、A30V(35.5%)	IGLL5:missense	BM	/	/	/
24	F	66	IGHV3-9*01	IGHD7-27*01	IGHJ5*02	M	NO	Sanger	/	negative	#N/A	/	/	/	/	I	Binet A
25	M	72	IGHV3-74*03	IGHD5-12*01	IGHJ5*01	M	NO	NGS	46, XY[20]	D13S25 (13q14.3) deletion	Sanger sequencing	NOTCH1/SF3B1 negative	/	BM	/	/	/
26	F	59	IGHV3-74*01	IGHD4-23*01	IGHJ4*02	M	NO	Sanger	#N/A	13q deletion	Sanger sequencing	TP53 negative	negative	PB	/	/	/
27	M	76	IGHV3-74	IGHD4-17*01	IGHJ3*02	M	NO	NGS	46, XY[10]	12 trisomy, 5' end deletion or unbalanced translocation in IGH	157	FBXW7:R479Q(30.1%)/BIRC3:G440Ifs*3(33.3%）	FBXW7-missense/BIRC3-frameshif deletion	BM	/	IV	Binet C
27	M	76	IGHV3-30*18	IGHD3-9*01	IGHJ3*02	M	/	NGS	46, XY[10]	12 trisomy, 5' end deletion or unbalanced translocation in IGH	157	FBXW7:R479Q(30.1%)/BIRC3:G440Ifs*3(33.3%）	FBXW7-missense/BIRC3-frameshif deletion	BM	/	IV	Binet C
28	M	62	IGHV3-7*03	IGHD1-1*01	IGHJ4*02	M	NO	Sanger	#N/A	/	Sanger sequencing	NOTCH1 negative/SF3B1 negative	/	BM	10.55	IV	Binet C
29	M	54	IGHV3-7*01	IGHD2-21*01	IGHJ4*02	M	NO	Sanger	/	/	#N/A	/	/	/	/	/	/
30	F	66	IGHV3-7*01	IGHD3-16*02	IGHJ3*01	M	NO	NGS	/	D13S25 (13q14.3) deletion in both alleles	#N/A	/	/	/	/	0	Binet A
31	M	72	IGHV3-7*01	IGHD2-15*01	IGHJ3*02	M	NO	Sanger	/	/	Sanger sequencing	TP53 negative	/	PB	/	/	/
32	M	67	IGHV3-64*01	IGHD5-24*01	IGHJ4*02	M	NO	Sanger	/	D13S25 (13q14.3) deletion	157	SAMHD1:D424V	missense	FFPE	3.21	/	/
32	M	67	IGHV3-30-3*01	IGHD2-15*01	IGHJ6*03	M	/	Sanger	/	D13S25 (13q14.3) deletion	157	SAMHD1:D424V	missense	FFPE	3.21	/	/
33	M	68	IGHV3-53*01	IGHD3-22*01	IGHJ4*02	U	NO	Sanger	complex karyotype	D13S25(13q14.3) deletion	40	STAT3: R688L（52.7%） /RPS15: H137Y （12.1%）/CARD11: T1095fs（8.7%）	STAT3: missense /RPS15: missense/CARD11: missense	BM	/	/	/
34	F	57	IGHV3-48*03	IGHD3-22*01	IGHJ5*02	U	NO	Sanger	46, XX[20]	RB1 (13q14) deletion, D13S25 (13q14.3) deletion >> 13q deletion	157	POT1:R80C (50.4%)	POT1:missense	BM	2.63	III	Binet B
35	M	82	IGHV3-48*03	IGHD6*04	IGHJ2-2*01	inconclusive	NO	NGS	/	/	157	PIM1 :E135K(56.8%)	PIM1 :missense	BM
35	M	82	IGHV3-48*03	IGHD4*03	IGHJ2-2*01		NO	NGS	/	/	157	PIM1 :E135K(56.8%)	PIM1 :missense	BM
36	M	72	IGHV3-48*02	IGHD1-1*01	IGHJ4*02	M	NO	Sanger	46,XY[5]	negative	157	BCL2：c.-54T>C(50.9%)/IGLL5：E15N(39.9%)/EP300：E1465X(3.3%)、E1011Kfs*9(2.2%)	BCL2-5'UTR mutation/IGLL5-non-frameshift substitution/EP300-nonsensen and frameshift deletion	BM	4.78	II	Binet B
37	M	45	IGHV3-43*02	IGHD3-22*01	IGHJ4-02	M	NO	Sanger	46, XY[20]	D12S25 (13q14.3) deletion，IGH/CCND1 negative	157	IGLL5：L16V(89%)	IGLL5:missense	PB	/	/	/
38	M	69	IGHV3-23*01	IGHD3-22*01	IGHJ4*02	M	NO	Sanger	#N/A	RB1 (13q14) deletion, D13S25 (13q14.3) deletion >> 13 deletion	40	negative	/	FFPE	2.65	I	Binet B
39	M	36	IGHV3-23*01	/	IGHJ3*02	M	NO	Sanger	#N/A	RB1(13q14) deletion, D13S25 (13q14.3) deletion	#N/A	/	/	/	/	IV	Binet C
40	M	53	IGHV3-23*01	IGHD1-26*01	IGHJ4*02	U	NO	Sanger	/	negative	157	SF3B1:K700E(40.5%)	SF3B1:missense	FFPE	/	I	Binet B
41	M	66	IGHV3-23*01	IGHD3-9*01	IGHJ5*01	M	NO	Sanger	#N/A	negative	157	XPO1:E571K(45.4%)/PRDM1:I187V(93.5%)/B2M:S16Afs*27(93.1%)/KMT2D:Q791*(58.4%)/IRF4:L24F(43.5%)	XPO1-missense/PRDM1-missense/B2M-frameshift deletion/KMT2D-nonsense/IRF4-missense	LN	2.96	II	Binet B
42	F	59	IGHV3-23*01	IGHD3-22*01	IGHJ4*01	M	NO	Sanger	#N/A	D13S25 (13q14.3) deletion	157	PAX5:S13T(1.3%)/HIST1H1B :A104T（7.7%）	PAX5:missense/HIST1H1B :missense	PB	2.72	I	Binet B
43	M	46	IGHV3-23*01	IGHD5-12*01	IGHJ4*02	M	NO	Sanger	46，XY,t(14;18)(q32;q21)[5]/46,XY[15]	RB1 (13q14) deletion, IGH/BCL2 (t(14;18)) rearrangement	#N/A	/	/	/	/	I	Binet A
44	F	57	IGHV3-23*01	IGHD3-9*01	IGHJ2*01	U	NO	Sanger	/	/	157	NOTCH1:P2514Rfs*4（18%）/POT1:N471I（7.2%）/SETD2:S1845Kfs*3（8.9%)/BCOR:Y354X(5.4%）、Q1337X（2.2%）/KRAS:G13D（1.6%）	NOTCH1:frameshift deletion/POT1:missense/SETD2:frameshift insertion/BCOR:missense/KRAS:missense	BM	/	/	/
45	M	62	IGHV3-21*01	IGHD3-03*01	IGHJ5*02	U	NO	Sanger	/	P53 deletion, D13S25 (13q14.3) deletion	#N/A	/	/	/	/	II	Binet B
46	F	65	IGHV3-21*01	IGHD3-10*01	IGHJ4*02	M	NO	Sanger	46,XX[4]/46,XX,t(16;16)(q11;q23)[7]	D23S25 (13q14.3) deletion/13q deletion in both alleles	157	PIM1:H68Q(33.2%);L174F(31%)	PIM1 :missense	BM	/	/	/
47	F	71	IGHV3-21*01	IGHD5-24*01	IGHJ4*02	M	NO	Sanger	46, XX[3]	negative	#N/A	/	/	/	2.77	/	/
48	M	51	IGHV3-15*05	IGHD2-2*01	IGHJ3*02	M	NO	Sanger	/	negative	#N/A	/	/	/	2.71	II	Binet B
49	M	73	IGHV3-15*01	IGHD3-22*01	IGHJ1*01	U	NO	Sanger	45,XY,t(2;7)(p11;q21),der(10;17)(q10;q10)[10]	TP53 deletion	157	TP53:C135Y(29.8%)/NOTCH1:P2514Rfs*4(31%)/SF3B1:K700E(27.4%)	TP53-missense/NOTCH1-frameshift deletion/SF3B1-missense	BM	/	I	Binet B
50	M	64	IGHV3-11*01	IGHD3-10*01	IGHJ6*03	U	NO	Sanger	/	TP53 deletion，BCL6 amplification	Sanger sequencing	BRAF/MYD88 negative	/	BM	/	II	Binet A
51	M	65	IGHV3-11*01	IGHD3-10*01	IGHJ4*01	inconclusive	/	Sanger	/	negative	157	NOTCH1:P2514Rfs*4(1.6%)/MAP3K14:A67G(2.4%)	NOTCH1:frameshift deletion/MAP3K14:missense	PB	3.65	III	Binet C
52	M	71	IGHV3-11*01			M	/	Sanger	/	13 deletion	#N/A	/	/	/	/	/	/
53	M	66	IGHV3-11*01	IGHD6-13*01	IGHJ6*02	U	NO	Sanger	47, XY, +12[1]/46, XY[2]	12 trisomy	Sanger sequencing	TP53/NOCTH1/SF3B1/JAK2 negative	/	BM	2.87	/	/
54	M	48	IGHV3-11*01	IGHD1-14*01	IGHJ4*02	M	NO	Sanger	/	/	Sanger sequencing	TP53:G244V/MYD88:Arg264*	TP53 missense/MYD88 frameshift	BM	/
55	F	43	IGHV2-5*02	IGHD3-10*01	IGHJ6*02	U	NO	Sanger	46, XX[5]	D13S319 deletion	#N/A	/	/	/	/	IV	Binet C
56	M	65	IGHV2-5*02	IGHD2-21*02	IGHJ4*02	M	NO	Sanger	46, XY[5]	negative	#N/A	/	/	/	2.39	I	Binet A
57	F	78	IGHV2-5*02	IGHD6-13*01	IGHJ4*02	M	NO	Sanger	/	D13S25 (13q14.3) deletion in both alleles, RB1 (13q14) deletion >> 13q deletion	40	ATM：F1712L（31.17%）	ATM:missense	PB	/	I	Binet B
58	M	48	IGHV1-69*01	IGHD6-13*01	IGHJ6*03	U	NO	Sanger	complex karyotype	TP53 deletion, C-MYC amplification, IGH deletion	157	TP53 :R248W(63.2%)/NOTCH1:P2514Rfs*4(42.6%)	TP53-missense/NOTCH1-frameshift deletion	FFPE	4.55	IV	Binet C
59	M	51	IGHV1-46*01	IGHD1-26*01	IGHJ4*02	M	NO	NGS	/	D13S25 (13q14.3) deletion	Sanger sequencing	TP53 negative	/	BM	3.62	I	Binet B
60	M	62	IGHV1-3*01	IGHD2-15*01	IGHJ4*02	U	/	NGS	46，XX,del(11)(q22)[7]/46,XX[13]	11q deletion	157	EGR2:E356K(47.2%）/NFKBIE:Y354*（48.4%)	EGR2:missense/NFKBIE:nonsense	LN	2.44	IV	Binet C
60	M	62	IGHV1-3*01	IGHD2-15*01	IGHJ4*02	U	/	NGS	46，XX,del(11)(q22)[7]/46,XX[13]	11q deletion	157	EGR2:E356K(47.2%）/NFKBIE:Y354*（48.4%)	EGR2:missense/NFKBIE:nonsense	LN	2.44	IV	Binet C
61	M	64	IGHV1-3*01			M		Sanger	/	/	108	PLCG1:C.1386+1G>A	PLCG1:splicing	BM	2.86	I	Binet B
62	M	66	IGHV1-3*01	IGHD4-17*01	IGHJ5*02	M	NO	Sanger	46,XY[20]	D13S25 (13q14.3) deletion	#N/A	/	/	/	/	I	Binet A
63	M	70	IGHV1-3*01	IGHD3-10*01	IGHJ4*02	M	NO	Sanger	/	/	157	NFKBIE:Y254Sfs*13(11%)/EGR1:S65T(42.2%)/EGR2:H384N(5.9%)/KMT2D:S98Cfs*10(55.9%)/HISTIHIE:S104Pfs*125(39.5%)/MYC:D102G(49.6%)	NFKBIE:frameshift deletion/EGR1:missense/EGR2:missense/KMT2D:frameshift insertion/HISTIHIE:frameshift deletion/MYC:missense	PB	/	/	/
64	M	69	IGHV1-24*01	IGHD3-3*01	IGHJ5*02	U	NO	Sanger	#N/A	D13S25 (13q14.3) deletion in both alleles	Sanger sequencing	JAK2 negative	/	BM	2.16	/	/
65	M	60	IGHV1-18*01	IGHD2-8*01	IGHJ6*02	M	NO	Sanger	/	/	#N/A	/	/	/	/	/	/
66	M	64	IGHV1-18*01	IGHD4-17*01	IGHJ5*02	M	NO	Sanger	46,XY[20]	/	157	IGLL5 : G30S(40.8%）	IGLL5:missense	BM	/	I	Binet A
67	M	73	IGHV3-30-3*01	IGHD3-10*01	IGHJ6*01	M	NO	Sanger	/	/	157	negative	/	BM	/	/	/
68	F	60	IGHV3-23D*01	IGHD3-3*01	IGHJ6*01	U	NO	NGS	46, XX[20]	negative	129	CREBBP:I1649_P1654del(8.6%)	CREBBP:nonframeshift deletion	BM	/	/	/
69	M	71	IGHV4-34*01	IGHD3-22*01	IGHJ4*02	M	NO	NGS	46，XY，del(13)(q13q21)[2]/46,XY[18]	D13S25（13q14.3）deletion	129	IGLL5:S58N(30.9%)、A44T(30.4%);HIST1H1C:A65V(27.1%);DUSP2:c.388+1G>A(26.7%);BTG2:A45T(2%)	IGLL5:missense;HIST1H1C:missense;DUSP2:splicing;BTG2:missense	BM	/	/	/
70	M	62	IGHV3-30-3*01	IGHD3-22*01	IGHJ6*02	U	NO	NGS	46,XY[5]	/	129	NOTCH1:Q2406*（31.4%）; BRAF:N581S（30.5%)	NOTCH1:nonsense; BRAF:missense	BM	/	/	/
71	M	53	IGHV3-23D*01	IGHD5-12*01	IGHJ4*02	M	NO	NGS	/	TP53 negative	129	EGR2:H384N(33.2%);KRAS:A146V(9.3%)、G12D(1.1%)	EGR2:missense; KRAS:missense	BM	/	/	/
